# Supplementary material for: Recent breeding programs enhanced genetic diversity in both desi and kabuli varieties of chickpea (Cicer arietinum L.)
Source: Sci Rep. 2016 Dec 16;6:38636. doi: 10.1038/srep38636 (PMC5159902; doi:10.1038/srep38636)
Supplement: Supplementary Tables [file srep38636-s2.xls]

## Sheet: MS Information
Recent breeding programs enhanced genetic diversity in both desi and kabuli varieties of chickpea (Cicer arietinum L.)
Mahendar Thudi1,&, Annapurna Chitikineni1,&, Xin Liu1,&, Weiming He2, Manish Roorkiwal1, Wei Yang2, Jianbo Jian2, Dadakhalandar Doddamani1, Pooran M. Gaur1,
Abhishek Rathore1, Srinivasan Samineni1, Rachit K. Saxena1, Dawen Xu2, Narendra P. Singh3,4, Sushil K. Chaturvedi4, Gengyun Zhang2, Jun Wang2 ,
Swapan K. Datta5, Xun Xu2,*, Rajeev K. Varshney1,*
1International Crops Research Institute for the Semi-Arid Tropics (ICRISAT), Hyderabad, India
2Beijing Genomics Institute (BGI) - Shenzhen, China
3All India Coordinated Research Project on Chickpea (AICRP), Indian Council of Agricultural Research (ICAR), New Delhi, India
4Indian Institute of Pulses Research (IIPR), Indian Council of Agricultural Research (ICAR), Kanpur, India
5Visva-Bharati, Santiniketan, India
&Contributed equally- joint first authors
*Corresponding authors: r.k.varshney@cgiar.org; xuxun@genomics.org.cn

## Sheet: Supplementary Table 1
Supplementary Table 1: Pedigree information of 129 chickpea released varieties analyzed in the present stud
Sno.	Name of the Variety	Release name	Pedigree	Cluster information based on phylogenetic tree	Year of release	Country of release	Market class	Days to maturity	Maturity group	Average yield (Q/ha)	Recommended zone for cultivation	Salient feature
1	CDC 512-51	CDC 512-51	Breeding line/95168-64/CDC Anna	Cluster Ia	-	Canada	Desi	104	Early	29		Good seed quality desi
2	CDC Corinne	ICC 12512-1	Cultivar/Single plant selection from ICC12512	Cluster Ia	2008	Canada	Desi	101	Early	28	Western Canada	Higher yield (PB0.05) compared with Myles both in the brown and dark brown soil zones.
3	PBA HatTrick	HatTrick	Jimbour x ICC14903	Cluster Ia	-	Australia	Desi		Medium	17-23	Australia	Moderatly resistant to Ascochyta blight and phytopthora root rot; 20 gm/100 seed wight
4	CDC Luna	FLIP97-133C	Cultivar/FLIP 91-123C/FLIP84-79C//FLIP90- 127C	Cluster Ia	2007	Canada	Kabuli	107	Early	26	Western Canada	Medium seeded kabuli, relatively early maturity
5	Amit	B-90	Breeding line/Cultivar	Cluster Ia	2002	Canada	Kabuli	114	Medium	27	Western Canada	Tolerant to spring frosts and cool soils, allowing earlier planting by two to three weeks.
6	Pistol	Pistol	Moti x 8511-14	Cluster Ia	-	Australia	Desi		Early	30		High yielding and early flowering
7	PBA Slasher	Slasher		Cluster Ia	2009	Australia	Desi		Medium		Southern and Western Australia	Ascochyta blight resistant and high yielding and good seed size
8	Genesis 090	Genesis 090	Breeding line/Cultivar	Cluster Ia	2005	Syria	Kabuli		Medium		Syria	Small to medium seeded Kabuli (7-8 mm) with medium height, errect branches , mid flowering and maturing variety suited to all chickpea growing regions
9	ICCV 00305	Mwanza 2	ICCV 5 x ICCL 83007	Cluster Ia	2011	Kenya and Tanzania	Kabuli	122-125	Medium		Kenya and Tanzania	Medium seed size, medium maturity (earliness) , resistant to fusarium wilt
10	CDC Leader	493-24	Cultivar/FLIP 95-48C/CISN-SP-99 PL 21117	Cluster Ia	2011	Canada	Kabuli	111	Early	30	Western Canada	High yield large seeded kabuli; good ascochyta resistance. The average seed weight of CDC Leader is around 400 g/1,000 seeds (9-10 mm diameter).
11	GL 769	GL769	H233 x L 168	Cluster Ia	1982	India	Desi	165	Late	18	Punjab	Suitable for late sowing, tall (70cm) and erect; seeds brownish yellow and bold (17g/100seeds); maturing in 165 days; suitable for irrigated and rainfed areas od Punjab; seed yield 18q/ha.
12	PBG 1	PBG1	GG 578 x NEC 206	Cluster Ia	1988	India	Desi	160	Late	16	NWPZ	Tall and erect; seeds brown and small (17 g/100 seeds); tolerant to Ascochyta blight
13	L 551	L551	ICC 32 x ICCX 760581 BRH-10H-BH	Cluster Ia	1999	India	Kabuli	160	Late	18	Punjab	Small-seeded Kabuli developed in 1999 in Ludhiana; plants medium tall and bushy; seeds small and creamy white (20 g/100 seeds)
14	CDC Vanguard	304-22	Cultivar/92073-60D//92056-8/ICCV 96029	Cluster Ia	2006	Canada	Desi	99	Early	27	Western Canada	High yielding desi, early maturity
15	ICCV 92944	JG 14 ,Yezin 6, Chania Desi 2	(GW-5/7 x P-326) x ICCL 83149	Cluster Ia	2009	India	Desi	110	Early	19	Madhya Pradesh	Medium seed size, medium maturity (earliness) , resistant to fusarium wilt. Heat tolerant variety suitable for late sown situation of M.P. It has better milling quality
16	ICCV 93952	JAKI 9218	(ICCC 37 x GW 5/7) x ICCV 107	Cluster Ia	2006	India	Desi	95-100	Early	20-25	CZ	Medium large seeded (18 g/100 seeds) variety
17	ICCV 89314	Dilaji	(((P-481 x (P-1630 x JG-62)-F1)-2P-LB-1P-1P-2P-BP) x (((GW-5/7 x PANT G-104)-F1 x (JG-62 x C-156)-F1)-4H-1H-1P-BP))-BP-BP-77P-BP	Cluster Ia	2000	India	Kabuli	115-125	Early	12-16		Early maturing genotype
18	HK-4	HK4	GL-629 x ILC - 202	Cluster Ia	2012	India	Kabuli	136	Medium	15	NEPZ	Resistant to wilt, bold seeded
19	ICCV 95311	Vihar	(ICCC 32 x ICCL 80004) x ((ICCC 49 x FLIP 82-1C) x ICCV 3)	Cluster Ia	2002	India	Kabuli	90-100	Early	16-18	SZ	Resistant to wilt, Seed Large and bold (36 g/100 seeds) wrinkled, cream and suitable for mild and short winter season
20	Yezin 3	ICCV 2 or Sweta	[(K 850 x GW 5/7) x P 458] x (L 550 x Guamuchil)	Cluster Ia	1989	India	Kabuli	80-90	Early	13-15	Maharashtra & Andhra Pradesh	Early maturing, semi-spreading, with white large seeds (26 g/100 seeds)
21	Blanco Lechoso	BL	Breeding line/Cultivar	Cluster Ia	-	Spain	Kabuli				Spain	Blanco lechoso is larger, with an irregular shape and pale skin; it is popular in the Andalusia region of Spain; Susceptible to Ascochyta blight
22	PKV Kabuli 4	PKV_Kabuli_4	Selection from local germplasm	Cluster Ia	2010	India	Kabuli	100-110	Early	15-16	Maharastra	Semi spreading, broad leaves, ceramic white extra large seed. Moderately resistant to fusarium wilt dry rot and Botrytis grey mould
23	IPCK 2002-29	IPCK2002-29	L 144 x H 82-2	Cluster Ia	2009	India	Kabuli	107	Early	22	CZ	Erect with light green foliage, large (33 g/100 seed) white seed
24	PKV Harita	AKG 9303-12	Green Mutant 121-1 x AKG-46 (Mutant 121-1)	Cluster Ia	2012	India	Kabuli	106-110	Early	18--12	Maharastra	Bold seeded, tolerant to wilt and drought, useful for culinary purpose
25	Annigeri-1	Annigeri -1	Selection from local germplasm	Cluster Ib	1978	India	Desi	100	Early	13	Karnataka	Resistant to wilt; 16-20 gm 100 seed weight
26	ICCL 81248	Nabin	P-481 x (P-1630 x JG-62)	Cluster Ib	1987	Bangladesh	Desi	120-125	Medium	20-25	Bangladesh	High yielding and short duration suitable for cultivation in Bangladesh
27	GNG 1499	Gauri	GNG 421 x BG 267	Cluster Ib	2007	India	Desi	143	Late	18	Rajasthan	Semi-erect with medium tall, large seed, beige (pale sandy fawn) colour
28	Chaffa	Chaffa	Selection from Niphad (MS)	Cluster Ib	1948	India	Desi	110	Early	9	Maharashtra & Gujarat	Seeds yellow in colour, wrinkled and medium bold (16-19 g/100 seeds)
29	Sadabahar	Sadabahar	Hima x L 245	Cluster Ib	1992	India	Desi	145-150	Late	25	Uttar Pradesh	Tall, semi-spreading, pink flower, foliage yellowish green, green, medium size seed (16 g/100 seeds);duration 145-150 days; green seeds; tolerant to wilt
30	GNG 146	GNG146	Selection from unidentified material	Cluster Ib	1984	India	Desi	150	Late	25	NWPZ	Medium tall, semi-erect and purple colour pigmentation present on primary branches. Seeds are greenish yellow and small (13.4 g/100 seeds).Tolerant to Ascochyta blight; suitable for North-West Plains; seed yield 25 q/ha.
31	WR 315	WR315	Breeding line/Cultivar	Cluster Ib	-	India	Desi	102	Early			Resistant to Fusarium wilt
32	RAU 52	RAU52	ST-4 x RS 10	Cluster Ib	1985	India	Desi	140-145	Late	15-20	Bihar	Medium tall (50cm), semi-erect and profuse pod bearing; maturity in 140-145 days; seeds dark brown and small (16g/100 seeds)
33	Avrodhi	Avrodhi	T3xK315	Cluster Ic	1987	India	Desi	150	Late	24	Uttar Pradesh	Semi-spreading, tall (60-70cm), resistant to wilt and maturing in 150 days; seeds large, bold and brown (20g/ 100 seeds)
34	Pusa 256	BG 256	(JG 62 x 850-3/27) x (L 550 X H 208)	Cluster Ic	1985	India	Desi	140	Late	18-20	NWPZ, NEPZ, CZ	Medium tall, semi-spreading to erect, tolerant to wilt and Ascochyta blight; suitable for north-east and north-west plains; seeds attractive, bold (22g/100 seeds) and light brown
35	Pusa 72	Pusa72	(BG 256 x E 100 Ym) x BG 256	Cluster Ic	1999	India	Desi	115-120	Early	25-30	CZ	Resistant to wilt and root rot
36	Pusa 244	BG 244	(850-3/27 x P 922) x P 9847-kabuli	Cluster Ic	1985	India	Desi	115	Early	18-22	CZ	Semi-spreading growth habit, seeds are medium bold (19g/100 seeds), light brown colour
37	Vishwas	Phule G 5	B 110 x N 31	Cluster Ic	1986	India	Desi	110-115	Early	20-25	CZ	Developed through hydridization (B 110 X N31) at Rahuri in 1985; plants tall and erect;pigmented stem, large numbers of effective root nodules; round bold seeds and seed weight 270 g/1000 seeds; tolerant to wilt and pod borer; suitable for eastern Uttar Pradesh; average yield 20-25 q/ha
38	Pusa 391	BG 391	ICC 3935 x Pusa256	Cluster Ic	1997	India	Desi	115	Early	17-18	CZ	Medium tall and erect; maturity in 115 days; seeds bold and dark brown (25g/ 100seeds); moderately resistant to wilt and root rot
39	Pusa 547	Pusa547	Mutant of BG 256	Cluster Ic	2006	India	Desi	120-140	Medium	17	NWPZ	Seeds are Large (23 g/100 seeds)
40	ICCL 82108	Kalika	(JG-62 x WR-315) x (P-1363-1 x PRR-1)	Cluster Id	1990	Nepal	Desi	150-155	Late	15-18	Nepal	Medium-duration, high-yielding and widely adapted variety; Double-podded with medium-sized seed, Resistant to fusarium wilt, Tolerant of root rots, botrytis gray mold, and Helicoverpa pod borer
41	ICCL 83110	ICCL83110	(K-850 x T-3) x (JG-62 x BEG-482)	Cluster Id	1986	Kenya	Desi				Kenya
42	ICCL 83149	BARI Chola 6	(G-130 x B-108) x (NP-34 x GW-5/7)	Cluster Id	1996	Bangladesh	Desi	125-130	Medium			High yielding and tolerance to major diseases. More suitable for late sowing. Tolerant to BGM, root rot and wilt diseases
43	ICCL 85222	BARI Chola 4	HMS-10 x (P-436 x H-223)	Cluster Id	1996	Bangladesh	Desi
44	ICCL 83105	BARI Chola 3	(K-850 x T-3) x (JG-62 x BEG-482)	Cluster Id	1993	Bangladesh	Desi			12	Bangladesh
45	ICCL 87207	Vishal	K 850 x ICCL 80074	Cluster Id	1995	India	Desi	109-114	Early	30-35	Maharashtra	Early maturing, semi-erect medium large seeds (17 g/100 seeds)
46	ICCV 10	Bharti	P 1231 x P 1265	Cluster Id	1992	India	Desi	100	Early	20	SZ, CZ	Semi-erect, early maturing (100 days); seeds are medium large (17g /100seeds) and resistant to Fusarium wilt and dry root rot;seed yield 20q/ha
47	ICCV 00108	Mwanza 1 (LDT 068)	IG 9216 x ICCV 10	Cluster Id	2011	Kenya and Tanzania	Desi				Kenya and Tanzania	Medium seed size, medium maturity (earliness) , resistant to fusarium wilt
48	ICCV 03107	Minjar	(ICCV 92065 x ICCV 88202) x KW 118	Cluster Id	2010	Ethiopia	Desi				Ethiopia
49	ICCV 92006	Mastewal	(GW-5/7 x ICCC 37) x ICC 12271	Cluster Id	2006	Ethiopia	Desi				Ethiopia
50	ICCV 92069	Fetenech	(K-850 x JG-62) x (Annigeri x ((JG-62 x F-496) x WR-315))	Cluster Id	2006	Ethiopia	Desi				Ethiopia
51	DCP 92-3	DCP 92-3	Selection from local germplasm	Cluster IIa	1998	India	Desi	145	Late	19	NWPZ	Semi erect, medium tall plants; early maturing, resistant to lodging, and wilt resistant; yellowish brown and medium large seeds (17 g /100 seeds)
52	HC-1	HC1	(L 550 x E 100 Ym) x (ICCC 32 X ICC 820001)	Cluster IIa	1990	India	Desi				Uttar Pradesh
53	GNG 1292	GNG1292	Selection from (GNG-149) X (L-550 X L2)	Cluster IIa	2002	India	Desi	147	Late	24	Rajasthan	Semi spreading, profuse branching, medium large seed (22 g/100 seeds), round, whitish brown with uniform
54	ICCC 32	Koselee	(L-550 x L-2)	Cluster IIa	1990	Nepal	Kabuli	145-165	Late	24-26	Punjab, Haryana, UP, MP, Bihar & Jharkhand	Duration 145-165 days, semi-spreading plants; seeds large bold and creamy white (17g/100 seeds) and salmon white in colour; resistant to Fusarium wilt and tolerant to root rot and pod borer
55	Pusa Chamatkar	BG1053	(ICCV 3 x FLIP 88- 20)	Cluster IIa	2000	India	Kabuli	145-150	Late	17-19	NWPZ & Central India	Tall, semi-erect and tolerant to wilt, seeds white and bold (27 g/100seeds)
56	HK-2 (HK 94-134)	HK2	(H 82-5 x E 100 Ym) X Bheema	Cluster IIa	2005	India	Kabuli	130	Late	22	NEPZ	Erect plant growth habit, tall, seeds are creamy white and large (26 g/100 seeds); yield superiority of 13% over var. BG 1003
57	Pusa Kabuli 1003	BG1003	Mutant of L 532	Cluster IIa	1999	India	Kabuli	130-140	Medium	18	NEPZ	Seeds white and bold (24 g/100 seeds); plants tall; maturity in 130-140 days; tolerant to wilt
58	HK-1(HK 89-131)	HK1	(L 550 x E 100 Ym ) X (ICCC32 X ICCL820001)	Cluster IIa	2002	India	Kabuli	155	Late	20	Haryana	Semi spreading, medium tall, large seed (27 g/100 seeds) with round shape. Resistant to wilt
59	PhuleG 0027	PhuleG 0027	[(ICCV 95412 x Phule G 92307) x ICCV 95412]	Cluster IIa	2012	India	Kabuli	196	Late	14	NHZ	Suitable for normal sown irrigated condition. It has attractive white seed colour.
60	Pusa 1088	Pusa1088	(BG 256 x ICCV 32) x ICCV 32	Cluster IIa	2005	India	Kabuli	140	Medium	23	Delhi	Large seed (26g/100 seeds). Resistant to wilt and root rot diseases
61	Pusa 1105	Pusa1105	(C 104 x BG 1003) x (ICC 88503 x BG 1048)	Cluster IIa	2005	India	Kabuli	145	Late	19	Delhi /NCR	Erect type plant, seeds medium large and brown colour (30 g/100 seeds). Moderate resistant to root diseases
62	Pusa 1108	Pusa1108	[BG 315 x ILC 72) x (ICCV 13 X Flip 85- 11)] x (ICCV 32 xSurutoto)	Cluster IIa	2006	India	Kabuli	150	Late	29	Delhi / NCR	Semi erect, broad leaf with light green and large seeded (29g/100 seeds)
63	Pusa 261	BG 261	P 327 x P 9847	Cluster IIa	1985	India	Desi	135	Medium	20-25	NWPZ	Golden yellow medium bold seeds (16 g/100 seeds); high field resistance to Ascochytablight; adapted for late planting in Punjab, Haryana, Rajasthan, Madhya Pradesh and Bihar.
64	Pusa 267	BG 267	(US 613 x BEG 482)	Cluster IIa	1987	India	Kabuli	145	Late	22	NWPZ	Tall and semi-erect; seeds salmon white and bold (21 g /100 seeds)
65	ICCV 92318	Chefe, Hawata, Mwangaza	(ICCV 2 x Surutato 77) x ICC 7344	Cluster IIb	2004	Ethiopia	Kabuli
66	ICCV 92337	JGK 1	(ICCV 2 x Surutato 77) x ICC 7344	Cluster IIb	2002	India	Kabuli	109-119	Early	15-18
67	ICCV 95334 (JSC 19)	JGK 3	ICCV 2 x BG 256	Cluster IIb	2006	India	Kabuli	91-121	Early	14-15	Madhya Pradesh	Extra large seeded kabuli, tolerant to wilt for timely sown condition
68	ICCV 95418 (Phule G 95418)-K	Virat	(ICC 7676 x ICCC 32) x ((ICCC 49 x FLIP 82-1C) x ICCV 3)	Cluster IIb	2001	India	Kabuli	108-118	Early	20	Maharashtra	Semi-erect, large seeded (36 g/100 seeds), creamy, profuse branching.
69	ICCV 96329	L BeG 7	(ICCL 81001 x ICCC 32) x ((ICCC 49 x FLIP 82-1C) x ICCV 3)	Cluster IIb	2006	India	Kabuli	90	Early	20-25
70	ICCV 92311	PKV Kabuli 2 (KAK 2)	(ICCV 2 x Surutato 77) x ICC 7344	Cluster IIb	2000	India	Kabuli	90-115	Early	17-18	UP, MP, Gujarat, Maharashtra & Rajasthan	Semi-spreading, medium tall, large (38 g/100 seeds) & white.
71	ICCV 95332	JGK 2	(ICCC 32 x L 144) x ((ICCC 49 x FLIP 82-1C) x ICCV 3)	Cluster IIb	2006	India	Kabuli	95-110	Early	15-18	Madhya Pradesh	Large seeded kabuli (34-36g /100 seed better looking quality
72	ICCV 93512	Sasho	ICCC 33 x (L-144 x E-100Y(M))	Cluster IIb	2000	Ethiopia	Kabuli				Ethiopia
73	ICCV 95423	Sainaka K1	(ICC 7676 x ICCC 32) x ((ICCC 49 x FLIP 82-1C) x ICCV 3)	Cluster IIb	2011	Kenya	Kabuli				Kenya
74	ICCV 97314	Yezin 8	(ICCL 81001 x ICCC 32) x [(ICCC 49 x FLIP 82-1C) x ICCV 3]	Cluster IIb	2009	Myanmar	Kabuli		Early		Myanmar
75	ILC 3279	ILC3279	Karvadar Territory 1335	Cluster IIb	1988	Algeria	Kabuli				Algeria	Resistance to Ascochyta blight
76	ICCV 89509	Atmor	((L-550 x RADHEY)-F1 x (K-850 x H-208)-F1)-9H-1H-1H-1H-1H-BH	Cluster IIb	1998	Sudan	Kabuli			20	Sudan	Resistant to fusarium wilt
77	ICCV 91302	Burgeig	(((L-550 x L-2)-15-1-1H-1P-BP) x (K-4 x CHAFFA)-17-2-2H-5EB)-BP-18H-BH-BH	Cluster IIb	1998	Sudan	Kabuli			21	Sudan	Resistant to fusarium wilt
78	IPCK 02	IPCK02	Selection from farmers’ field	Cluster IIb	2010	India	Kabuli
79	ICCV 03402	Akuri	GNG 1044 x [(L 550 x L 2) x Surutato 77]	Cluster IIb	2011	Ethiopia	Kabuli				Ethiopia
80	ICCV 3	Yezin 5	(P-458 x (K-850 x GW-5/7)) x (L-550 x GUAMUCHIL-916)	Cluster IIb	2004	Myanmar	Kabuli				Myanmar
81	L 550	L550	PB7 x Rabat	Cluster IIb	1977	India	Kabuli	160	Late	22	NWPZ, NEPZ,NHZ and CZ	Plants are medium tall and bushy; early flowering with long flowering duration; salmon white and bold seeds; seed weight 20-25 g/100 seeds; highest yielding variety among Kabuli types; average yield 22 q/ha; widely adapted in Kabuli type chickpea-growing areas.
82	Pusa 362	BG 362	BG 303 X P 179	Cluster IIb	1995	India	Desi	145-150	Late	23-24	N.TZ	Maturity in 145-150 days; plants medium tall; seeds bold and yellowish (23g/100 seeds); tolerant to wilt
83	Gujarat Gram 4	GCP105	ICCL 84224 x Annegeri	Cluster IIb	2000	India	Desi	125	Medium	19	NEPZ	Medium tall, semi-erect; pinkish flower smooth, round, medium large (17g/100 seeds) and brown seed; resistant to wilt
84	KWR-108	KWR108	Selection from genetic stock (P 108)	Cluster IIb	1996	India	Desi	135	Medium	22	NWPZ, NEPZ	Medium tall, semi-erect and maturity in 130-135 days; seeds brown and small (17g/ 100 seeds); suitable for north east plains; seed yield 20-23 q/ha. Resistant to wilt, seed wrinkled
85	JG 6	JG6	(ICCV 10 X K 850)x (H208 X RS11)	Cluster IIb	2008	India	Desi	113	Early	21	Madhya Pradesh	Resistant to fusarium wilt and moderate resistant to dry root, tolerant to pod borer
86	Digvijay	Digvijay	Phule G 91028 x Bheema	Cluster IIb	2005	India	Desi	110	Early	17	Maharashtra	Semi spreading and large, yellowish brown seed. Resistant to fusarium wilt
87	ICCC 37	Kranthi	P 481 x ( JG 62 x P 1630)	Cluster IIb	1989	India	Desi	90-100	Early	16-20	Central & South India, Peninuslar India	Dwarf and bushy with light green and narrow leaves; tolerant to wilt; seeds brown and medium large
88	Rajas	Phule G 9425-9	Phule G 91028 x Bheema	Cluster IIb	2006	India	Desi	145	Late	19	NWPZ	Semi erect, profuse branches, seeds are yellowish brown medium large (23 g/100 seeds)
89	Vaibhav	IG 9218	Selection from GP ICCV 91106	Cluster IIb	2000	India	Desi	120-130	Medium	18-19	Chhattisgarh & M.P.	Semi-erect, tall and early maturing. Seed small (14 g/100 seeds) with wrinkled & shape attractive
90	GG-2	GG2	JG-1258 x BDN 9-3	Cluster III	1998	India	Desi
91	Uday	KPG59	Radhey x K 468	Cluster III	1992	India	Desi	135-140	Medium	19-20	NWPZ, NEPZ	Developed through hybridization in 1992 at Bharari for cultivation under late-sown conditions of north-east and North-West Plains, duration 135-140 days in north west; plants medium tall and semi-erect; medium large seeds (19g/100 seeds);double seeded, smooth and light brown; tolerant to root rot, wilt, stunt and pod borer; seed yield 19-20 q/ha. Late sowing
92	C 235	C 235	IP 58 x C 1234	Cluster III	1960	India	Desi	155	Late	20	Punjab & Haryana	Medium tall and semi-erect;Early maturing, seeds medium sized (120-130 g/1000 seeds), round, wrinkled and brownish yellow in colour, crop tolerant to Ascochyta blight
93	RSG 10	RSG10	Selection from indigenous stock	Cluster III	1972	India	Desi	130-135	Medium	15-20	Rajasthan	Medium maturity, semi erect plants, purple flower and double pods (16g/100 seeds); high yielding ,Erect, tall, light purple flower. Seeds yellowish brown
94	PBG-3(CF 89-133/(GPF 133)	PBG3	GL 769 x GNG 146	Cluster III	1997	India	Desi	155	Late	16	Punjab	Long fruiting branches, semi-erect, dark green foliage and medium large seed (16 g/100 seeds) yellowish brownmaturing in 160-165 days; tolerant to pod borer
95	Karnal Chana 1	CSG8962	Selection from GPF 7035	Cluster III	1997	India	Desi	155	Late	20-25	NWPZ	Medium tall and semi-erect; small and brown seed (15g/100 seeds); maturity in 155 days; wilt resistant
96	Radhey	Radhey	Crossing between 197 x 76	Cluster III	1968	India	Desi	150-155	Late	20-25	Bundelkhand region	Late maturity; duration 150-155 days; tall plants; light brown and bold seeds; double seeded pod; seed weight 24g/100 seeds
97	GNG 1581	GNG1581	GPF 2 x H 82-2	Cluster III	2007	India	Desi	127-177	Late	24	NWPZ	Plant medium height and semi erect. Resistant to water logging condition
98	PBG 5	PBG5	BG 257 x E 100 Y	Cluster III	2002	India	Desi	165	Late	19	Punjab	Semi-erect, seed small (15 g/100 seeds) and brown
99	HC-5 (H 96-99)	HC5	H 89-78 x H 89-84	Cluster III	2004	India	Desi	155	Late	24	Haryana	Erect and deep rooted. Seed (17 g/100 seeds). Resistant to Fusarium wilt and root rots
100	JG 62	JG62	Local bulk selection	Cluster III	1972	India	Desi	120	Medium	19	CZ	Erect and dwarf in height; double poded, medium size (15-16 g/100 seeds) and yellow brown seeds; adapted to rainfed conditions of Western Madhya Pradesh and adjoining regions of Maharashtra and Karnataka
101	RSG 44	RSG44	JG 62 x F 496	Cluster III	1991	India	Desi	135-150	Late	15-20	Rajasthan	Tolerant to drought, frost and root rot; suitable for normal sown condition, double podded
102	RSG 888	RSG888	RSG 44 x E 100 Y	Cluster III	2002	India	Desi	130-135	Medium	20-25	NWPZ	Medium maturity, semi erect plants, purple flower and double pods (18g/100 seeds); high yielding ,Semi-spreading, double podded ,Seeds redish brown
103	RSG 974	Abilasha	K-850 x RSG-515	Cluster III	2010	India	Desi	130	Medium	20-25	Rajasthan	Medium maturity, semi erect plants, purple flower and single pods (19g/100 seeds); high yielding ,Moderately resistant to wilt, dry root rot BGM and sterility mosaic. It is suitable for late sown situation, Seeds reddish brown
104	Pusa 372	BG 372	P 1231 x P 1265	Cluster III	1993	India	Desi	140	Medium	14-22	NWPZ, NEPZ,CZ	Semi-spreading and moderately resistant to wilt, blight and root rot; seeds medium sized (14g/ 100 seeds)
105	RSG 896	Arpan	RSG 44 x RSG 538	Cluster III	2007	India	Desi	135	Medium	15-20	Rajasthan	Medium maturity, semi erect plants, purple flower and double pods (16g/100 seeds); high yielding ,Broad leaf with double podded. Moderately resistance to dry root rot, wilt, pod borer,Seeds rediish brown
106	RSG 945	Asha	RSG 668 x RSG 817	Cluster III	2006	India	Desi	75-80	Early	18-20	Rajasthan	Medium large seed, purple flower, single podded (21g/100 seeds). Moderate resistant to dry root rot and wilt,Seeds redish brown
107	JGG 1	JGG1	Selection from germplasm	Cluster III	1999	India	Desi	130	Medium	14	Madhya Pradesh	Resistant to wilt; Seeds are round, small, (14 g/100 seeds), pink in color with slightly pointed peak and excellent parching quality; maturity in 130 days; seed yield 14q/ha.
108	RSG 991	Aparna	RSG 289 x BG 1053	Cluster III	2007	India	Desi	135	Medium	15-20	Rajasthan	Medium maturity, semi erect plants, purple flower and single pods 23g/100 seeds); high yielding ,Suitable for normal sown as well as late sown conditions. Moderately resistance to dry root rot, wilt, collar rot, green seeded
109	Pusa 240	BG 240	H 208 x P 556	Cluster III	1984	India	Desi	145	Late	18-20	NEPZ	Duration 145 days; semi spreading with small leaflets; yellowish brown medium bold seeds 14g/100 seeds
110	RSG 2	Kiran	Mutant of RS 10	Cluster III	1983	India	Desi	135	Medium	18-20	Rajasthan	Medium maturity, semi erect plants, purple flower and double pods (14g/100 seeds); high yielding ,Erect, tall, light purple flower. Seeds yellowish brown
111	RSG 11	RSG11	Mutant of RS 10	Cluster III	1974	India	Desi	130-135	Medium	15-20	Rajasthan	Medium maturity, semi erect plants, purple flower and double pods (18g/100 seeds); high yielding ,Erect, tall, light purple flower. Seeds yellowish brown
112	Pant G114	Pant_G114	G 130 x G 1540	Cluster III	1981	India	Desi	150	Late	22	NWPZ & NEPZ	Late maturity; Semi erect, stem & foliage green colour, pod medium in size, 1-2 seeded., & wrinkled yellowish brown small seeds (13 g/100 seeds)
113	Phule G12	Vikas	GW 5/7 x Ceylon 2	Cluster III	1990	India	Desi	105-110	Early	21	Maharashtra	Early maturing, bushy growth habit with golden yellow and medium large seeds (18 g/100 seeds) and rough seed, resistant to wilt and tolerant to pod borer
114	Pusa 1103	Pusa1103	(Pusa 256 x Cicer reticulatuin) x Pusa362	Cluster III	2004	India	Desi	130	Medium	22	Delhi /NCR	Resistant to Ascochyta blight and tolerant to wilt
115	Pusa 209	Pusa209	P 827 (Exotic) x C 235 (Indian)	Cluster III	1980	India	Desi	145	Late	20-25	NWPZ, NEPZ	Duration 145 days; plants semi-spreading and profuse branching; small seeds; seed weight 130g/1000 seeds; tolerant to wilt, gram blight and Botrytis grey-mould; average yield 20-25 q/ha; suitable for both rainfed and irrigated areas of northern, southern and central zones of the country.
116	Dohad Yellow	Dahod Yellow	Selection from local germplasm	Cluster III	1960	India	Desi	115	Early	18	Gujarat, Madhya Pradesh and Maharashtra	Duration 115 days; yellowish brown medium bold seeds (15-20 g/100 seeds)
117	GNG 469	GNG469	Annegeri 1 X H 75-35	Cluster III	1997	India	Desi	145-150	Late	20-22	NWPZ	Erect tall, semi-spreading; maturing in 140-150 days; seeds large, brown and bold; tolerant to wilt and root rot and resistant to Ascochyta blight
118	JG 315	JG315	Selection from WR 315	Cluster III	1984	India	Desi	110-130	Medium	20-25	Madhya Pradesh	Plants semi-spreading; duration 110-130 days; seeds light brown, wrinkled and medium large in size and seed weight 16 g/100 seeds; resistant to wilt; suitable for Madhya Pradesh; average yield 20-25 q/ha.
119	ICCV 88202	Sona	(PRR-1 x ((H-208 x T-3)-26-2-B-BP))-BP-BP-4P-1P-1P-1P-BP	Cluster III	1998	Australia	Desi				Western Australia	Early flowering than any other chikpea grown in Australia
120	ICCV 88516	ICCV 88516	Gaurav x [Pant G-115 x (K 1189 x Chafa)]	Cluster III	1989	India	Desi					Chilling tolerant variety, dark small seed
121	ICCV 90201	Himachal Chana 2	(GL-769 x P-919)-BPN-BPN-BPN-3PN-BH	Cluster III	2003	India	Desi	180-187	Late	18	CZ	Resistant wilt, collar rot, root rot and Aschochyta blight
122	ICCV 92809	Myles	(BDN 9-3 X K-1184) X ICP 87440	Cluster III	1994	USA	Desi				USA	Resistant to Ascochyta blight
123	ICCV 93954	JG 11	[(Phule G 5 x Narsinghpur bold) x ICCC 37] ICCX-860263-BF-BP-91 BP	Cluster III	1999	India	Desi	15-16	Early	95-100	SZ	Semi-spreading, pubescent, large pod, seed large (22 g/100 seeds) smooth & brown color.
124	ICCV 93958	CO 4	ICCC 42 x ICC 12237	Cluster III	1999	India	Desi	80-85	Early	19--11	Tamil Nadu	Early type, light pink flower, and large seed (19 g/100 seeds)
125	ICCV 94954	JG 130	ICCC 42 x BG 256	Cluster III	2000	India	Desi	110-115	Early	15-16	Madhya Pradesh	Semi spreading, with profuse branching, medium tall plant and brown large seed (24 g/100 seeds), smooth
126	Genesis 836	ICCV 96836	(BDN 9-3 x K-1184) x ICP 87440	Cluster III	2005	Australia	Desi				Western Australia
127	ICCV 96970 (SAKI 9516)	JG 16	(ICCC 42 x ICCV 88506) x (KPG 59 x JG 74)	Cluster III	2001	India	Desi	110-115	Early	18-20	UP, MP, Gujarat, Maharashtra & Rajasthan	Seed light brown, semi spreading with profuse branching, foliage dark green, medium seed size (19 g/100 seeds)
128	ICCV 97105	Ukiriguru, Chania Desi 1	ICCV 10 x GL 769	Cluster III	2011	Kenya & Tanzania	Desi			14-15	Kenya & Tanzania	Wilt resistant
129	JG 218	JG 218	ICCC 4 X P 1353	Cluster III	1995	India	Desi	115-120	Medium	15-18	Madhya Pradesh	Semi-erect, dark green, yellowish brown, smooth and medium large seed (18 g/100 seeds), maturity in 115-120 days; tolerant to wilt

## Sheet: Supplementary Table 2
Supplementary Table 2: Summary of reads generated and alignment statistics of 129 chickpea genotypes
Genotype name	Reads					Bases
	Total reads	All alignment		Unique alignment		Total bases	All alignment		Unique alignment
		Mapping reads	Mapping reads (%)	Mapping reads	Mapping reads (%)		Mean Depth	Coverage(%)	Mean Depth	Coverage(%)
Amit	65090380	59949598	92.1	42669629	65.55	6574128380	12.53	97.62	8.91	90.39
Annigeri 1	59500830	53979208	90.72	36609965	61.53	5355074700	10.05	96.36	6.82	89.15
Avrodhi	61676368	56103052	90.96	37573101	60.92	5550873120	10.45	96.42	7	89.2
Pusa Kabuli 1003	55962214	50683769	90.57	34219772	61.15	5036599260	9.44	95.63	6.37	88.42
Pusa Chamatkar	66440958	60471738	91.02	40787453	61.39	5979686220	11.26	95.93	7.6	88.72
Blanco lechoso	76131742	62703488	82.36	46776109	61.44	7689305942	13.11	96.93	9.78	89.57
C235	55120898	50012817	90.73	33411059	60.61	4960880820	9.32	95.02	6.22	87.75
CDC512-51	36315924	32816243	90.36	26690893	73.5	3667908324	6.85	93.08	5.57	85.86
CDCCorinne	77940024	69614030	89.32	55024197	70.6	7871942424	14.54	95.37	11.49	88.03
CDC Leader	61126612	54180930	88.64	43487022	71.14	6173787812	11.31	96.08	9.08	88.83
CDC Luna	68382248	60721923	88.8	52306907	76.49	6906607048	12.67	88.17	10.92	80.82
CDC Vanguard	71565628	63797772	89.15	51295723	71.68	7228128428	13.32	95.89	10.71	88.42
Chaffa	69300348	63039403	90.97	42249689	60.97	6237031320	11.74	96.39	7.87	89.22
CSG8962	85740338	78437665	91.48	53647341	62.57	7716630420	14.61	97.21	9.99	90.06
DCP92-3	61723914	55507210	89.93	37713769	61.1	5555152260	10.34	96.09	7.02	88.87
DigVijay	66252998	59845860	90.33	40072814	60.48	5962769820	11.15	96.11	7.46	88.9
Dohad Yellow	64039682	58327397	91.08	39514313	61.7	5763571380	10.86	96.36	7.36	89.15
GCP 105	65848620	59869918	90.92	40595089	61.65	5926375800	11.15	96.75	7.56	89.54
Genesis090	63224872	57474908	90.91	45014148	71.2	6385712072	12.01	96.45	9.4	89.29
GG 2	63082144	57193500	90.67	38845125	61.58	5677392960	10.65	96.72	7.23	89.51
GL 769	60955134	54528281	89.46	36893434	60.53	5485962060	10.15	96.42	6.87	89.24
GNG 1292	55997084	50964626	91.01	34482042	61.58	5039737560	9.49	96.07	6.42	88.88
GNG 146	63092416	56333359	89.29	37806840	59.92	5678317440	10.49	95.49	7.04	88.19
GNG 1499	79307070	72022623	90.81	48708674	61.42	7137636300	13.42	96.87	9.07	89.7
GNG 1581	69814744	62502059	89.53	42158954	60.39	6283326960	11.64	96.67	7.85	89.47
GNG 469	56798600	51808472	91.21	35082709	61.77	5111874000	9.65	96.07	6.53	88.83
HatTrick	62709408	57370393	91.49	43591198	69.51	6333650208	11.98	97.57	9.1	90.4
HC 1	58790890	53449137	90.91	36424662	61.96	5291180100	9.96	96.6	6.78	89.37
HC 5	67469694	61177401	90.67	42137048	62.45	6072272460	11.39	96.05	7.85	88.79
HK 1	63554874	57061533	89.78	38410105	60.44	5719938660	10.63	95.26	7.15	88.04
HK 2	58691212	53067480	90.42	35869920	61.12	5282209080	9.88	96.35	6.68	89.18
HK 4	61183516	55684847	91.01	37574276	61.41	5506516440	10.37	96.1	7	88.92
ICCC 32	59715100	53415147	89.45	37431720	62.68	6031225100	11.15	97.02	7.81	89.75
ICCC 37	72731026	65848463	90.54	44718255	61.48	6545792340	12.26	96.82	8.33	89.61
ICCL 81248	58351464	52855860	90.58	35631915	61.06	5251631760	9.84	95.73	6.64	88.45
ICCL 82108	67231728	60799165	90.43	40675584	60.5	6050855520	11.32	96.14	7.57	88.99
ICCL 83105	49999612	44777364	89.56	30582559	61.17	5049960812	9.35	96.17	6.38	88.79
ICCL 83110	71342186	63904226	89.57	42658611	59.79	6420796740	11.9	96.61	7.94	89.46
ICCL 83149	67376752	60274963	89.46	40735157	60.46	6063907680	11.23	96.66	7.59	89.49
ICCL 85222	75617008	68056285	90.19	46199300	61.28	6805530720	6.34	90.58	4.3	83.22
ICCL 87207	69300904	62820234	90.52	43006646	61.87	6237081360	5.85	87.3	4	79.97
ICCV 00108	59470668	53332735	89.68	35946782	60.44	5352360120	9.93	95.99	6.69	88.75
ICCV 00305	60318558	54580241	90.49	36880970	61.14	5428670220	10.17	96.52	6.87	89.33
ICCV 03107	67504008	60156462	89.12	40450265	59.92	6075360720	11.2	96.39	7.53	89.23
ICCV 03402	53796218	48303230	89.79	32553035	60.51	4841659620	9	96.1	6.06	88.85
ICCV 10	59671800	54060600	90.6	36397053	61	5370462000	10.07	96.35	6.78	89.07
ICCV 3	66881612	60734944	90.81	41159057	61.54	6019345080	11.31	96.55	7.66	89.33
ICCV 88202	72079156	65377129	90.7	46617189	64.67	7279994756	13.65	97.37	9.73	90.01
ICCV 88516	85957058	79313810	92.27	53034597	61.7	8681662858	16.58	97.54	11.08	90.16
ICCV 89314	73558974	66409375	90.28	45270817	61.54	6620307660	12.37	97.16	8.43	89.96
ICCV 89509	56053786	50902422	90.81	33912251	60.5	5044840740	9.48	95.15	6.32	87.89
ICCV90201	51240582	46157349	90.08	31074544	60.64	4611652380	8.6	95.11	5.79	87.82
ICCV91302	62823124	57272299	91.16	39357326	62.65	5654081160	10.67	96.7	7.33	89.52
ICCV92006	58991924	53122897	90.05	35520087	60.21	5309273160	9.89	96.21	6.61	89.01
ICCV92069	65892124	59395757	90.14	40214197	61.03	5930291160	11.06	96.72	7.49	89.52
ICCV92311	84977270	76615657	90.16	55313135	65.09	8582704270	16	97.51	11.55	90.25
ICCV92318	56140948	50638210	90.2	36337288	64.73	5670235748	10.58	96.81	7.59	89.52
ICCV92337	47832266	42878515	89.64	30675011	64.13	4831058866	8.95	96.18	6.4	88.8
ICCV92809	96273472	87631974	91.02	67339834	69.95	9723620672	18.3	97.56	14.06	90.23
ICCV92944	95118354	84908521	89.27	59323017	62.37	9606953754	17.73	97.6	12.38	90.46
ICCV93512	56854790	51259938	90.16	37690119	66.29	5742333790	10.7	96.69	7.87	89.36
ICCV93952	63967432	57740290	90.27	43232197	67.58	6460710632	12.06	97.15	9.03	89.86
ICCV93954	74956730	67597958	90.18	57342471	76.5	7570629730	14.11	95.51	11.97	88.12
ICCV93958	70112308	63100349	89.945	42443193	60.57	6310107720	5.875	87.04	3.95	79.735
ICCV94954	44146858	39763464	90.07	26936522	61.02	3973217220	7.41	94.95	5.02	87.6
ICCV95311	70684554	63821479	90.29	43708706	61.84	6361609860	11.89	97.07	8.14	89.88
ICCV95332	61834940	56055280	90.65	38130844	61.67	5565144600	10.44	96.33	7.1	89.09
ICCV95334	69298422	62847672	90.69	42556183	61.41	6236857980	11.71	96.91	7.92	89.73
ICCV95418	68005716	61490756	90.42	41689205	61.3	6120514440	11.45	96.92	7.76	89.76
ICCV95423	67903654	61297646	90.27	41559871	61.2	6111328860	11.42	96.86	7.74	89.71
ICCV96329	68891652	61829229	89.75	41580204	60.36	6200248680	11.52	96.94	7.74	89.8
ICCV96836	57470498	51843494	90.21	44206488	76.92	5804520298	10.83	91	9.23	83.49
ICCV96970	68654266	61680369	89.72	41935876	60.915	6178883940	5.745	86.625	3.905	79.25
ICCV97105	54673678	48861202	89.37	34584227	63.26	5522041478	10.2	96.85	7.22	89.53
ICCV97314	72403654	65913261	91.04	44895474	62.01	6516328860	12.28	96.93	8.36	89.78
ILC3279	89403446	81579301	91.25	59958048	67.06	9029748046	17.04	98.11	12.52	90.98
IPCK02	60325788	54970849	91.12	36926086	61.21	5429320920	10.24	96.53	6.88	89.38
IPCK2002-29	63158990	57306878	90.73	38536141	61.01	5684309100	10.67	96.73	7.18	89.58
JG218	75768922	68383145	90.25	46485126	61.35	6819202980	12.74	96.68	8.66	89.49
JG315	66032006	59072739	89.46	39958462	60.51	5942880540	11	96.68	7.44	89.5
JG6	54376208	49575980	91.17	33147951	60.96	4893858720	9.23	95.33	6.17	88.08
JG62	71953166	65705650	91.32	46318319	64.37	7267269766	13.72	97.22	9.67	89.89
JGG1	64342030	58227770	90.5	39065661	60.72	5790782700	10.84	95.52	7.27	88.24
Uday	58247202	52677429	90.44	35790171	61.45	5242248180	9.81	95.57	6.66	88.32
KWR108	72331656	65734694	90.88	44246145	61.17	6509849040	12.24	96.51	8.24	89.34
L550	61746570	56232749	91.07	38018498	61.57	5557191300	10.47	96.49	7.08	89.31
L551	60210194	54743544	90.92	36775568	61.08	5418917460	10.2	96.71	6.85	89.61
Pant_G114	57080604	51018749	89.38	34341168	60.16	5137254360	9.5	95.59	6.39	88.29
PBG1	67078298	59729481	89.04	40471090	60.33	6037046820	11.12	96.23	7.54	89
PBG5	64645812	58385791	90.32	39718525	61.44	5818123080	10.87	96.22	7.4	88.93
PBG3	60244710	54504764	90.47	36817640	61.11	5422023900	10.15	95.77	6.86	88.52
Phule_G0027	59818920	54357271	90.87	36370509	60.8	5383702800	10.13	96.56	6.77	89.39
Phule_G12	53896558	49053988	91.02	32801591	60.86	4850690220	9.14	94.62	6.11	87.36
Pistol	65390414	59604029	91.15	45900488	70.19	6604431814	12.45	97.19	9.59	89.99
PKV_Harita	74144198	66895404	90.22	44951903	60.63	6672977820	12.46	96.36	8.37	89.2
PKV_Kabuli_4	59811732	53840852	90.02	36634347	61.25	5383055880	10.03	96.58	6.82	89.35
Pusa1088	51224058	45976108	89.75	30962989	60.45	4610165220	8.56	95.18	5.77	87.91
Pusa1103	57931158	51917897	89.62	34934209	60.3	5213804220	9.67	95.58	6.51	88.27
Pusa1105	63692302	57059609	89.59	38436372	60.35	5732307180	10.63	96.04	7.16	88.84
Pusa1108	71964092	65646685	91.22	44799662	62.25	6476768280	12.23	96.82	8.34	89.66
Pusa209	49325324	44644064	90.51	30211732	61.25	4439279160	8.32	95.07	5.63	87.79
Pusa240	61646934	56106577	91.01	37523785	60.87	5548224060	10.45	95.87	6.99	88.61
Pusa244	57032816	51962835	91.11	34815803	61.05	5132953440	9.68	95.72	6.48	88.48
Pusa256	68116470	61229706	89.89	41090511	60.32	6130482300	11.4	96.33	7.65	89.11
Pusa261	66657642	59723852	89.6	40417333	60.63	5999187780	11.12	96.61	7.53	89.42
Pusa267	62175580	56460700	90.81	38674365	62.2	5595802200	10.52	96.57	7.2	89.38
Pusa362	48685382	44432665	91.26	30146834	61.92	4381684380	8.28	95.17	5.61	87.9
Pusa372	62470642	56696174	90.76	38450410	61.55	5622357780	10.56	96.36	7.16	89.08
Pusa391	58281558	52940734	90.84	35169169	60.34	5245340220	9.86	95.32	6.55	88.07
Pusa547	61298798	55923947	91.23	37483780	61.15	5516891820	10.42	95.16	6.98	87.87
Pusa72	64468604	58774572	91.17	39562094	61.37	5802174360	10.95	96.31	7.37	89.09
Radhey	70247442	63082838	89.8	42949582	61.14	6322269780	11.75	96.8	8	89.6
Rajas	58996034	53673769	90.98	36277458	61.49	5309643060	10	96.54	6.76	89.33
RAU52	61355248	55461876	90.39	37228552	60.68	5521972320	10.33	95.55	6.93	88.32
RSG10	64198970	57094787	88.93	38092303	59.33	5777907300	10.63	95.25	7.09	88.02
RSG11	60456486	54070705	89.44	36271226	60	5441083740	10.07	96.29	6.75	89.01
RSG2	57655346	52092747	90.35	35204345	61.06	5188981140	9.7	95.39	6.56	88.09
RSG44	63650842	57882814	90.94	39402757	61.9	5728575780	10.78	96.58	7.34	89.35
RSG888	61562712	55680356	90.44	37963370	61.67	5540644080	10.37	96.26	7.07	88.99
RSG896	77654698	70985964	91.41	47913854	61.7	6988922820	13.22	96.47	8.92	89.27
RSG945	66433328	59182962	89.09	40205609	60.52	5978999520	11.02	96.53	7.49	89.26
RSG974	61788508	55846172	90.38	37298563	60.36	5560965720	10.4	95.97	6.95	88.74
RSG991	69187732	62311542	90.06	41812202	60.43	6226895880	11.6	96.57	7.79	89.35
Sadabahar	72177862	65211867	90.27	44202700	61.28	6496007580	6.075	87.53	4.115	80.21
Slasher	60991120	55323810	90.71	42067080	68.97	6160103120	11.56	96.85	8.79	89.59
Vaibhav	81290630	73581212	90.69	50114440	61.81	7316156700	6.85	91.88	4.67	84.585
Vishwas(Phule_G-5)	64510728	58134790	90.12	39371517	61.03	5805965520	10.83	96.59	7.33	89.35
WR315	56840748	50990392	89.71	36687411	64.54	5740915548	10.65	96.63	7.66	89.31
Yezin3	86105334	78956703	91.7	62840952	72.98	8696638734	16.49	96.83	13.12	89.51
	6.47211e+07	5.84574e+07	90.3224	4.05501e+07	62.5796	5.99281e+09	10.9136	95.8469	7.59147	88.6043

## Sheet: Supplementary Table 3
Supplementary Table 3: Unique SNPs identified in 129 chickpea genotypes
Group	Number of SNPs
	Before 1993	1993-2002	2003-2012
Desi	32286	25485	39515
Kabuli	5153	10086	22349
Common	3418	5070	17672
Total	40857	40641	79536

## Sheet: Supplementary Table 4
Supplementary Table 4: Distribution of synonymous and non-synonymous SNPs in 129 chickpea genotypes
Release variety	Total SNPs	Homozygous	Heterozygous	Intragenic			Intergenic	Proportion of intra-genic SNPs (%)	Proportion of inter-genic SNPs (%)	ds/dN ratio
				Exon		Intron
				Non-synonymous	Synonymous		Intergenic
Amit	207387	93385	114002	3866	2645	14513	186363	10.1383	89.8624	1.46
Annigeri-1	333184	229576	103608	6737	5569	29338	291540	12.4992	87.5012	1.21
Avorodhi	323460	217884	105576	6482	5431	27682	283865	12.2414	87.7589	1.19
Blanco Lechoso	215130	149482	65648	4461	3928	19801	186940	13.1042	86.8963	1.36
C 235	330518	235777	94741	6850	5598	29219	288851	12.6069	87.3934	1.32
CDC 512-51	181714	104977	76737	3623	2852	13967	161272	11.2502	88.7505	1.14
CDC Corinne	286680	179294	107386	5210	4393	26869	250208	12.7226	87.2778	1.22
CDC Leader	217290	109894	107396	4188	3316	18121	191665	11.7936	88.207	1.27
CDC Luna	134088	52529	81559	1975	1310	7887	122916	8.33297	91.6682	1.19
CDC Vanguard	324026	208690	115336	5677	4693	27413	286243	11.6609	88.3395	1.26
Chaffa	340529	228965	111564	6798	5523	29266	298942	12.2128	87.7875	1.51
CSG 8962	379852	246622	133230	7566	6168	33327	332791	12.3896	87.6107	1.21
DCP 92-3	290812	188566	102246	5799	4426	23652	256935	11.6496	88.3509	1.23
Digvijay	311033	209000	102033	6602	5361	27983	271087	12.8434	87.157	1.23
Dohad Yellow	334290	225579	108711	6817	5546	29115	292812	12.4082	87.5922	1.31
GCP 105	325532	213442	112090	6834	5792	29300	283606	12.8796	87.1208	1.23
Genesis090	232085	133670	98415	4372	3603	20264	203846	12.168	87.8325	1.23
GG-2	320000	208149	111851	6375	5100	26392	282133	11.8338	88.1666	1.18
GL 769	253841	158091	95750	5577	4615	24263	219386	13.5739	86.4265	1.21
GNG 1292	300802	202416	98386	5895	4888	25790	264229	12.1589	87.8415	1.25
GNG 146	343379	241443	101936	6925	5811	30825	299818	12.6863	87.314	1.21
GNG 1499	330110	210767	119343	6061	4607	26293	293149	11.197	88.8034	1.21
GNG 1581	351193	230715	120478	6821	5677	31101	307594	12.4149	87.5855	1.19
GNG 469	328550	226438	102112	6706	5526	28389	287929	12.3641	87.6363	1.32
HatTrick	147797	49170	98627	2772	1585	8174	135266	8.47971	91.5215	1.2
HC-1	295172	192469	102703	5858	4508	24367	260439	11.7675	88.233	1.21
HC-5	343334	231452	111882	6819	5458	29848	301209	12.2698	87.7306	1.75
HK-1	286795	188468	98327	5688	4426	23897	252784	11.8594	88.141	1.3
HK-2	290738	195639	95099	5527	4270	23700	257241	11.5218	88.4786	1.25
HK-4	317814	212842	104972	6413	5276	27891	278234	12.4542	87.5462	1.29
ICCC 32	293587	188622	104965	5463	4504	24609	259011	11.7775	88.2229	1.29
ICCC 37	329756	218553	111203	6616	5409	29626	288105	12.6312	87.3691	1.22
ICCL 81248	346775	245453	101322	6972	5894	30810	303099	12.5953	87.4051	1.21
ICCL 82108	360101	252175	107926	7182	6134	32241	314544	12.6515	87.3488	1.22
ICCL 83105	309801	211797	98004	6415	5353	28417	269616	12.9716	87.0288	1.18
ICCL 83110	325668	222155	103513	6782	5550	29866	283470	12.9577	87.0426	1.17
ICCL 83149	324696	220791	103905	6608	5429	29588	283071	12.8201	87.1803	1.2
ICCL 85222	364429	245810	118619	7222	5967	31478	319762	12.257	87.7433	1.22
ICCL 87207	317475	201448	116027	6524	5250	27940	277761	12.5097	87.4907	1.22
ICCV 00108	333635	234489	99146	6646	5350	28708	292931	12.2005	87.7998	1.21
ICCV 00305	309643	208456	101187	6305	5347	27974	270017	12.7977	87.2027	1.24
ICCV 03107	332872	231209	101663	6698	5343	28006	292825	12.0311	87.9692	1.24
ICCV 03402	261903	175409	86494	5193	3831	19431	233448	10.8652	89.1353	1.18
ICCV 10	325883	224046	101837	6478	5256	27772	286377	12.1231	87.8772	1.25
ICCV 3	293489	190805	102684	5635	4231	23657	259966	11.4227	88.5778	1.36
ICCV 88202	392666	196265	196401	7843	6784	35666	342373	12.8084	87.1919	1.23
ICCV 88516	357482	209767	147715	6644	5084	28463	317291	11.2432	88.7572	1.33
ICCV 89314	325098	210859	114239	6551	5359	27722	285466	12.1912	87.8092	1.16
ICCV 89509	297625	203397	94228	5795	4668	25185	261977	11.9779	88.0225	1.31
ICCV 90201	318364	233269	85095	6272	5048	27662	279382	12.2449	87.7555	1.22
ICCV 91302	298337	190185	108152	5781	4538	24218	263800	11.5769	88.4235	1.24
ICCV 92006	323122	218812	104310	6746	5880	28834	281662	12.8314	87.1689	1.24
ICCV 92069	318931	206351	112580	6372	5298	27310	279951	12.2225	87.7779	1.27
ICCV 92311	341947	205398	136549	6190	5057	29397	301303	11.8864	88.1139	1.15
ICCV 92318	312715	201388	111327	5828	4962	26969	274956	12.0749	87.9254	1.2
ICCV 92337	297724	198883	98841	5778	4785	26120	261041	12.3215	87.6789	1.22
ICCV 92809	346257	191169	155088	6390	5206	28782	305879	11.6616	88.3387	1.17
ICCV 92944	372087	241231	130856	7194	6091	33910	324892	12.6842	87.3161	1.21
ICCV 93512	286839	179303	107536	5162	4057	22806	254814	11.1652	88.8352	1.23
ICCV 93952	368049	170081	197968	7265	6212	32771	321801	12.566	87.4343	1.18
ICCV 93954	340831	229630	111201	5783	4775	28529	301744	11.4685	88.5319	1.27
ICCV 93958	348442	237192	111250	6978	5811	30238	305415	12.3487	87.6516	1.17
ICCV 94954	303903	227140	76763	6477	5433	27201	264792	12.87	87.1304	1.21
ICCV 95311	326560	210555	116005	6253	4977	27614	287716	11.8953	88.1051	1.2
ICCV 95332	316146	212018	104128	6146	4893	26997	278110	12.0315	87.9688	1.19
ICCV 95334	308918	197961	110957	5912	4751	26282	271973	11.9599	88.0405	1.26
ICCV 95418	304461	194423	110038	5695	4210	24203	270353	11.2032	88.7973	1.26
ICCV 95423	304587	195715	108872	5785	4271	24481	270050	11.3394	88.661	1.24
ICCV 96329	312621	207562	105059	6003	4722	26262	275634	11.8317	88.1687	1.35
ICCV 96836	316141	230285	85856	4863	4105	25643	281530	10.9483	89.052	1.35
ICCV 96970	359671	245872	113799	7163	6041	31660	314807	12.474	87.5264	1.27
ICCV 97105	315842	177097	138745	6577	5862	31248	272155	13.8323	86.1681	1.18
ICCV 97314	314625	198027	116598	6305	4877	26513	276930	11.9813	88.0191	1.19
ILC 3279	336555	52951	283604	6517	5483	29895	294660	12.4485	87.5518	1.12
IPCK 02	254132	153900	100232	5099	4003	20319	224711	11.5776	88.4229	1.29
IPCK 2002-29	303826	198851	104975	5719	4624	25632	267851	11.8411	88.1593	1.19
JG 218	329332	213282	116050	6759	5588	28622	288363	12.4404	87.56	1.27
JG 315	327561	186761	140800	6451	5395	28364	287351	12.2759	87.7244	1.24
JG 6	294459	203004	91455	5994	4899	30749	252817	14.1423	85.8581	1.21
JG 62	369956	241097	128859	6926	5756	24871	332403	10.151	89.8493	1.2
JGG 1	351812	246640	105172	7178	5889	31127	307618	12.5622	87.4382	1.22
KWR 108	331353	218496	112857	6709	5658	28987	289999	12.4807	87.5197	1.2
L 550	308163	201591	106572	6089	5179	27632	269263	12.6236	87.3768	1.22
L 551	275084	176567	98517	5858	5244	27624	236358	14.0783	85.9221	1.2
Pant G114	333455	236681	96774	6686	5592	29957	291220	12.6662	87.3341	1.19
PBG 1	253874	156271	97603	5552	4715	24463	219144	13.6805	86.32	1.18
PBG 5	338774	232002	106772	6594	5486	29389	297305	12.2413	87.7591	1.12
PBG-3	348697	246127	102570	7207	5967	31129	304394	12.7056	87.2947	1.2
Phule G12	286984	186757	100227	6278	4830	23528	252348	12.0694	87.931	1.18
PhuleG 0027	296180	205061	91119	5458	4212	23744	262766	11.2821	88.7183	1.2
Pistol	293792	171267	122525	5768	4944	26876	256204	12.7945	87.2059	1.21
PKV Harita	368471	252009	116462	7486	6427	33644	320914	12.9069	87.0934	1.3
PKV Kabuli 4	279216	178984	100232	5328	4104	22787	246997	11.5396	88.4609	1.3
Pusa 1088	280566	197622	82944	5414	4260	23055	247837	11.6658	88.3347	1.17
Pusa 1103	304159	210511	93648	6105	5146	26646	266262	12.46	87.5404	1.16
Pusa 1105	307720	210791	96929	6207	4965	26073	270475	12.1039	87.8965	1.3
Pusa 1108	329980	211690	118290	6611	5364	28226	289779	12.1832	87.8171	1.27
Pusa 209	329003	237986	91017	6582	5499	29551	287371	12.6544	87.346	1.19
Pusa 240	333405	230736	102669	6596	5061	27059	294689	11.6127	88.3877	1.25
Pusa 244	315986	217200	98786	6535	5416	27367	276668	12.4433	87.557	1.23
Pusa 256	323688	215579	108109	6529	5416	27778	283965	12.2724	87.728	1.2
Pusa 261	293064	190921	102143	5817	4529	24211	258507	11.7921	88.2084	1.3
Pusa 267	280226	174655	105571	5177	3777	21231	250041	10.7722	89.2283	1.21
Pusa 362	284346	198020	86326	5745	4761	25165	248675	12.5454	87.4551	1.21
Pusa 372	348908	240533	108375	6897	5571	29144	307296	11.9267	88.0736	1.28
Pusa 391	349177	247453	101724	7016	5676	30123	306362	12.262	87.7383	1.37
Pusa 547	343869	241045	102824	7064	5708	29636	301461	12.333	87.6674	1.21
Pusa 72	323372	214343	109029	6539	5425	27923	283485	12.3351	87.6653	1.24
Pusa Chamatkar	290961	187473	103488	5629	4269	23674	257389	11.5388	88.4617	1.24
Pusa Kabuli 1003	274676	182931	91745	5058	3709	21021	244888	10.8453	89.1552	1.24
Radhey	361334	246452	114882	7249	6050	31877	316158	12.5029	87.4974	1.21
Rajas	319351	216019	103332	6328	5311	28120	279592	12.4503	87.5501	1.2
RAU 52	358783	257703	101080	7256	6205	33306	312016	13.0352	86.9651	1.19
RSG 10	330237	231727	98510	6716	5524	29227	288770	12.5571	87.4433	1.17
RSG 11	334437	236319	98118	6582	5264	27710	294881	11.828	88.1724	1.22
RSG 2	327376	230472	96904	6557	5207	27170	288442	11.8931	88.1073	1.25
RSG 44	352865	240220	112645	6964	5749	29444	310708	11.9474	88.0529	1.26
RSG 888	353036	247127	105909	7067	5970	30297	309702	12.275	87.7253	1.21
RSG 896	373110	250309	122801	7465	6374	33966	325305	12.8129	87.1874	1.18
RSG 945	359548	250518	109030	7209	6237	32532	313570	12.788	87.2123	1.17
RSG 974	351540	247746	103794	7082	5994	30389	308075	12.3645	87.6358	1.16
RSG 991	335325	223283	112042	6392	4870	26137	297926	11.1535	88.8469	1.18
Sadabahar	344352	227591	116761	6815	5552	29636	302349	12.1981	87.8023	1.31
Slasher	284975	179103	105872	5731	4986	26829	247429	13.1756	86.8248	1.23
Uday	320839	219461	101378	6687	5565	27879	280708	12.5085	87.4919	1.15
Vaibhav	325222	201643	123579	6609	5207	27383	286023	12.0534	87.947	1.27
Vishwas	329856	223504	106352	6702	5587	29013	288554	12.5216	87.4788	1.2
WR 315	349191	244387	104804	6796	5785	31012	305598	12.4843	87.516	1.17
Yezin 3	393667	209129	184538	6589	5623	32917	348538	11.464	88.5363	1.17
Minimum	134088	49170	65648	1975	1310	7887	122916	8.33297	85.8581
Maximum	393667	257703	283604	7843	6784	35666	348538	14.1423	91.6682
Average	315788	206333	109455	6230.67	5086.15	27159.1	277312	12.1396	87.8608

## Sheet: Supplementary Table 5
Supplementary Table 5: Summary SNPs leading to mis-sense, non-sense and silent mutations in 129 chickpea genotypes
Sl No	Genotypes	Missense	Nonsense	Silent
1	Amit	3674	100	2638
2	Annigiri 1	6447	154	5522
3	Avorodhi	6256	115	5368
4	BG 1003	4846	131	3668
5	BG 1053	5397	128	4229
6	BL	4315	85	3891
7	C 235	6584	148	5562
8	CDC 512-51	3492	83	2804
9	CDC Corinne	5033	114	4334
10	CDC Leader	4018	100	3282
11	CDC Luna	1919	54	1273
12	CDCVanguard	5464	124	4651
13	Chaffa	6512	157	5481
14	CSG 8962	7263	159	6100
15	DCP 92-3	5548	149	4372
16	DigVijay	6326	130	5316
17	Dohad Yellow	6520	165	5505
18	GCP105	6584	133	5748
19	Genesis 090	4190	102	3578
20	GG 2	6112	135	5055
21	GL 769	5363	120	4567
22	GNG 1292	5673	122	4843
23	GNG 146	6647	154	5762
24	GNG 1499	5809	143	4573
25	GNG 1581	6564	125	5630
26	GNG 469	6448	155	5471
27	HC 1	5627	124	4476
28	HC 5	6527	166	5402
29	HK 1	5448	131	4384
30	HK 2	5296	133	4226
31	HK 4	6166	142	5219
32	ICCC 32	5235	122	4463
33	ICCC 37	6332	143	5360
34	ICCL 81248	6690	156	5845
35	ICCL 82108	6903	155	6078
36	ICCL 83105	6178	125	5311
37	ICCL 83110	6486	153	5512
38	ICCL 83149	6317	139	5381
39	ICCL 85222	6924	156	5920
40	ICCL 87207	6270	125	5195
41	ICCV 00108	6395	137	5289
42	ICCV 00305	6057	131	5312
43	ICCV 03107	6419	141	5281
44	ICCV 03402	4929	144	3812
45	ICCV 10	6211	135	5213
46	ICCV 3	5367	140	4201
47	ICCV 88202	7548	147	6719
48	ICCV 88516	6341	161	5054
49	ICCV 89314	6280	143	5315
50	ICCV 89509	5561	139	4627
51	ICCV 90201	6040	135	4990
52	ICCV 91302	5555	132	4503
53	ICCV 92006	6499	126	5816
54	ICCV 92069	6112	146	5259
55	ICCV 92311	5934	132	5002
56	ICCV 92318	5611	126	4903
57	ICCV 92337	5570	119	4729
58	ICCV 92809	6112	153	5160
59	ICCV 92944	6925	133	6045
60	ICCV 93512	4940	121	4024
61	ICCV 93952	7022	124	6142
62	ICCV 93954	5562	119	4731
63	ICCV 93958	6702	149	5760
64	ICCV 94954	6232	144	5358
65	ICCV 95311	6011	132	4928
66	ICCV 95332	5902	121	4846
67	ICCV 95334	5659	118	4711
68	ICCV 95418	5460	133	4175
69	ICCV 95423	5525	140	4232
70	ICCV 96329	5740	141	4693
71	ICCV 96836	4693	108	4050
72	ICCV 96970	6898	146	5978
73	ICCV 97105	6349	110	5804
74	ICCV 97314	6030	139	4842
75	ILC 3279	6273	134	5425
76	IPCK 2002-29	5485	122	4584
77	IPCK02	4869	116	3984
78	JG 218	6486	148	5547
79	JG 315	6184	149	5349
80	JG 6	5776	121	4852
81	JG 62	6650	149	5704
82	JGG 1	6912	147	5845
83	KPG 59	6437	131	5511
84	KWR 108	6436	141	5607
85	L 550	5841	117	5125
86	L 551	5640	115	5192
87	Pant G114	6428	151	5531
88	PBA HatTrick	2607	89	1560
89	PBA Pistol	5520	133	4904
90	PBA Slasher	5519	110	4956
91	PBG 1	5328	107	4663
92	PBG 5	6326	134	5443
93	PDG 3	6933	143	5910
94	PhuleG 0027	5219	127	4173
95	PhuleG 12	6004	148	4791
96	PKV Harita	7194	162	6374
97	PKV Kabuli 4	5100	116	4067
98	Pusa 1088	5205	117	4210
99	Pusa 1103	5871	136	5070
100	Pusa 1105	5961	139	4915
101	Pusa 1108	6370	136	5310
102	Pusa 209	6331	140	5434
103	Pusa 240	6321	147	5022
104	Pusa 244	6284	120	5371
105	Pusa 256	6299	123	5361
106	Pusa 261	5586	125	4489
107	Pusa 267	4952	137	3738
108	Pusa 362	5494	138	4734
109	Pusa 372	6609	159	5532
110	Pusa 391	6730	149	5639
111	Pusa 547	6776	159	5659
112	Pusa 72	6284	128	5376
113	Radhey	6950	160	6001
114	Rajas	6075	128	5262
115	RAU 52	6976	146	6147
116	RSG 10	6462	134	5467
117	RSG 11	6328	140	5213
118	RSG 2	6283	153	5158
119	RSG 44	6674	155	5700
120	RSG 896	7177	157	6319
121	RSG 945	6952	144	6190
122	RSG 974	6784	166	5963
123	RSG 991	6116	154	4841
124	RSG888	6792	150	5912
125	Sadabahar	6534	150	5512
126	Vaibhav	6333	139	5170
127	Vishwas	6425	133	5544
128	WR 315	6528	136	5734
129	Yezin 3	6355	154	5548
		7548	166	6719

## Sheet: Supplementary Table 6
Supplementary Table 6: Distribution of genome-wide variations in 129 genotypes
Pseudo molecule	Region	Desi (88 genotypes)				Kabuli (41 genotypes)				Before 1993 (38 genotypes)				1993-2002 (40 genotypes)				2003-2012 (46 genotypes)
		SNPs	Indels	CNVs	PAVs	SNPs	Indels	CNVs	PAVs	SNPs	Indels	CNVs	PAVs	SNPs	Indels	CNVs	PAVs	SNPs	Indels	CNVs	PAVs
Ca0	Genomic	412128	26275	1582	13025	370511	20157	1704	12625	372696	20216	1267	12230	386812	20216	1292	12250	378211	23301	1810	12589
	CDS	7154	140	288	745	6346	88	308	649	6468	92	248	627	6643	92	257	635	6523	114	324	685
Ca1	Genomic	140543	16313	145	1567	109982	10507	140	1376	121373	11377	98	1324	129460	11377	100	1371	120081	14791	163	1458
	CDS	5903	139	42	366	4813	82	40	310	4989	97	34	307	5575	97	33	311	4946	123	42	330
Ca2	Genomic	93115	10823	155	1024	79878	7973	157	905	80474	7948	119	859	88163	7948	119	895	85000	9595	173	953
	CDS	4130	98	55	226	3597	83	51	193	3638	79	48	196	3919	79	45	203	3840	91	55	207
Ca3	Genomic	70296	9284	164	1102	62284	7607	193	1006	57929	6320	129	924	66295	6320	121	959	59860	8918	210	1022
	CDS	3286	88	52	290	2987	76	58	254	2735	64	45	246	3181	64	46	254	2742	86	58	260
Ca4	Genomic	241971	26004	225	1663	231063	23247	243	1598	220249	21030	161	1385	239949	21030	161	1499	225463	25737	271	1617
	CDS	8934	199	66	407	8484	173	65	388	8124	158	56	359	8822	158	56	381	8306	198	69	385
Ca5	Genomic	83865	10971	168	1292	66315	6210	236	1185	74102	7720	138	1129	76407	7720	123	1138	73903	9352	244	1218
	CDS	3470	110	57	325	2725	57	56	282	3125	79	53	288	3116	79	51	293	3070	89	57	301
Ca6	Genomic	129645	16262	244	1610	103222	11197	276	1392	114228	12198	195	1340	115052	12198	194	1403	115038	13518	293	1468
	CDS	5433	115	87	363	4394	82	87	300	4910	88	79	303	4843	88	80	300	4929	89	88	323
Ca7	Genomic	116483	16744	213	1478	99495	10817	254	1271	102172	11122	164	1206	108202	11122	166	1284	105255	15215	269	1351
	CDS	4609	152	73	360	4067	106	70	305	4138	110	65	296	4344	110	65	303	4240	135	71	332
Ca8	Genomic	35070	4568	58	399	27615	3087	70	348	29413	3304	44	337	32639	3304	42	351	32179	3982	78	369
	CDS	1940	59	26	162	1551	38	30	146	1662	42	24	143	1767	42	24	145	1784	47	30	144
	Genomic (total)	1323116	137244	2954	23160	1150365	100802	3273	21706	1172636	101235	2315	20734	1242979	101235	2318	21150	1194990	124409	3511	22045
	CDS (total)	44859	1100	746	3244	38964	785	765	2827	39789	809	652	2765	42210	809	657	2825	40380	972	794	2967
	Genomic (%)	96.7208	99.2049	79.8378	87.714	96.7239	99.2273	81.055	88.4767	96.7182	99.2072	78.0249	88.2335	96.7157	99.2072	77.916	88.2169	96.7313	99.2248	81.5563	88.1377
	CDS (%)	3.27923	0.795119	20.1622	12.286	3.27613	0.772737	18.945	11.5233	3.28177	0.792795	21.9751	11.7665	3.28434	0.792795	22.084	11.7831	3.26866	0.775237	18.4437	11.8623

## Sheet: Supplementary Table 7
Supplementary Table 7: Distribution of Indels across genomic regions in 129 chickpea genotypes
Genotype name	InDels
	Intragenic		InterGenic	Total
	CDS	Intron
Amit	136	1555	13146	14837
Annigeri-1	165	2788	17656	20609
Avorodhi	196	2680	16506	19382
BG 1003	147	1772	11500	13419
BG 1053	173	2182	13826	16181
BL	193	2867	21730	24790
C 235	176	2518	14322	17016
CDC 512-51	55	1037	9521	10613
CDC Corinne	109	2833	21531	24473
CDC Leader	90	1664	12799	14553
CDC Luna	16	418	4621	5055
CDC Vanguard	136	2826	22856	25818
Chaffa	209	3023	19193	22425
CSG 8962	263	3862	26170	30295
DCP 92-3	139	2187	13893	16219
Digvijay	201	2538	14856	17595
Dohad Yellow	200	2801	17477	20478
GCP 105	210	2943	17961	21114
Genesis090	109	2072	16017	18198
GG-2	186	2548	17712	20446
GL 769	145	2134	12102	14381
GNG 1292	139	2251	13960	16350
GNG 146	186	2886	16339	19411
GNG 1499	181	2699	18393	21273
GNG 1581	187	2966	18735	21888
GNG 469	185	2532	16170	18887
HatTrick	61	682	7676	8419
HC-1	168	2256	15337	17761
HC-5	199	3040	18371	21610
HK-1	152	2123	12577	14852
HK-2	143	2051	13642	15836
HK-4	175	2516	14931	17622
ICCC 32	162	2495	17630	20287
ICCC 37	204	2987	18819	22010
ICCL 81248	172	2846	17039	20057
ICCL 82108	193	3082	18124	21399
ICCL 83105	202	2492	15849	18543
ICCL 83110	195	2840	17033	20068
ICC L83149	191	2695	17174	20060
ICCL 85222	214	3371	21982	25567
ICCL 87207	189	2952	19492	22633
ICCV 00108	149	2592	16343	19084
ICCV 00305	180	2551	15724	18455
ICCV 03107	173	2545	17023	19741
ICCV 03402	111	1439	10742	12292
ICCV 10	165	2572	16646	19383
ICCV 3	155	2195	14785	17135
ICCV 88202	255	3687	25349	29291
ICCV 88516	225	3178	24782	28185
ICCV 89314	200	2918	19995	23113
ICCV 89509	141	2064	12106	14311
ICCV 90201	155	2171	12786	15112
ICCV 91302	177	2384	16306	18867
ICCV 92006	168	2535	15779	18482
ICCV 92069	178	2636	17778	20592
ICCV 92311	211	3242	23162	26615
ICCV 92318	173	2652	18607	21432
ICCV 92337	141	2159	15511	17811
ICCV 92809	204	3426	27235	30865
ICCV 92944	254	3789	27342	31385
ICCV 93512	144	2319	18797	21260
ICCV 93952	183	2983	22580	25746
ICCV 93954	154	3255	26583	29992
ICCV 93958	194	2980	18974	22148
ICCV 94954	114	1858	11391	13363
ICCV 95311	178	2845	18915	21938
ICCV 95332	167	2530	15912	18609
ICCV 95334	162	2479	15850	18491
ICCV 95418	161	2367	16210	18738
ICCV 95423	148	2355	16169	18672
ICCV 96329	164	2329	15810	18303
ICCV 96836	71	2421	22648	25140
ICCV 96970	206	3239	20720	24165
ICCV 97105	174	2644	16311	19129
ICCV 97314	206	2761	17303	20270
ILC 3279	200	2907	20480	23587
IPCK 02	149	2063	12787	14999
IPCK 2002-29	164	2324	14814	17302
JG 218	233	2998	18709	21940
JG 315	163	2528	16138	18829
JG 6	162	2061	12509	14732
JG 62	241	3629	26997	30867
JGG 1	220	2953	17437	20610
KPG 59	188	2527	15146	17861
KWR 108	219	3041	18446	21706
L 550	193	2582	15560	18335
L 551	174	2468	13705	16347
Pant G114	171	2608	15545	18324
PBG 1	150	2276	11807	14233
PBG 5	192	2822	17452	20466
PDG 3	199	2836	17144	20179
PhuleG 0027	146	2047	13877	16070
Phule G12	138	2011	12448	14597
Pistol	170	3201	24174	27545
PKV Harita	228	3423	20067	23718
PKV Kabuli 4	154	2084	13578	15816
Pusa 1088	123	1725	10750	12598
Pusa 1103	210	3436	17233	20879
Pusa 1105	159	2338	14010	16507
Pusa 1108	196	2958	18414	21568
Pusa 209	146	2322	14165	16633
Pusa 240	195	2503	16560	19258
Pusa 244	174	2434	14727	17335
Pusa 256	194	2772	16724	19690
Pusa 261	152	2197	14328	16677
Pusa 267	137	1983	14068	16188
Pusa 362	152	2059	11668	13879
Pusa 372	182	2921	19461	22564
Pusa 391	197	2679	15907	18783
Pusa 547	197	2790	16016	19003
Pusa 72	201	2815	16837	19853
Radhey	186	3238	21860	25284
Rajas	170	2648	17394	20212
RAU 52	201	3090	17545	20836
RSG 10	170	2611	14822	17603
RSG 11	148	2471	17382	20001
RSG 2	187	2388	15585	18160
RSG 44	201	3031	20714	23946
RSG 888	189	2930	19502	22621
RSG 896	276	3773	22078	26127
RSG 945	211	3142	19852	23205
RSG 974	180	2823	17689	20692
RSG 991	182	2597	18607	21386
Sadabahar	203	3071	20755	24029
Slasher	195	3495	24462	28152
Vaibhav	234	2951	19991	23176
Vishwas	181	2703	17095	19979
WR 315	217	3246	22643	26106
Yezin3	185	3624	28115	31924
Minimum	16	418	4621	5055
Maximum	276	3862	28115	31924
Average	175.023	2622.19	17229.6	20026.8

## Sheet: Supplementary Table 8
Supplementary Table 8: Number and proportion of Indels at whole genome level as well as in coding regions
Whole genome						CDS
Deletion			Insertion			Deletion			Insertion
D1	43972	0.290359	I1	48820	0.322372	D1	209	0.170057	I1	119	0.0968267
D2	11579	0.0764593	I2	12383	0.0817684	D2	65	0.0528885	I2	31	0.0252238
D3	4605	0.0304081	I3	4836	0.0319334	D3	174	0.141579	I3	191	0.155411
D4	3873	0.0255745	I4	3959	0.0261424	D4	26	0.0211554	I4	13	0.0105777
D5	1622	0.0107105	I5	1203	0.00794374	D5	15	0.012205	I5	15	0.012205
D6	2660	0.0175647	I6	2578	0.0170232	D6	140	0.113914	I6	105	0.0854353
D7	1406	0.0092842	I7	990	0.00653724	D7	13	0.0105777	I7	3	0.00244101
D8	1758	0.0116086	I8	1103	0.00728341	D8	14	0.0113914	I8	4	0.00325468
D9	1392	0.00919176	I9	876	0.00578447	D9	48	0.0390561	I9	28	0.0227828
D10	1127	0.00744189	I10	698	0.00460909	D10	13	0.0105777	I10	3	0.00244101
Sum	73994	0.488603		77446	0.511397		717	0.583401		512	0.416599
Total		151440						1229

## Sheet: Supplementary Table 9
Supplementary Table 9: Number of CNVs and PAVs identified in all 129 chickpea genotypes
Genotype name	CNVs		PAVs
	Number of CNVs	Total length of CNV (in bp)	Number of PAVs	Total length of PAV (in bp)
Amit	1003	5152091	6746	60,52,008
Annigeri-1	1141	5757768	10033	86,28,612
Avorodhi	1162	5917067	10313	88,38,715
BG 1003	1185	6219508	8528	74,36,904
BG 1053	1216	6214494	10228	91,40,223
BL	830	4290280	8094	64,91,386
C 235	1226	6326945	9004	82,13,698
CDC 512-51	589	2958995	2376	22,44,605
CDC Corinne	829	4225879	6704	65,64,997
CDC Leader	640	3302730	4528	3957864
CDC Luna	1508	6891648	3283	3469483
CDC Vanguard	665	3512154	4829	5351612
Chaffa	1195	6090184	11311	10504960
CSG 8962	1170	5878801	13821	12544967
DCP 92-3	1152	5862452	9312	8280684
Digvijay	1193	6192087	10243	9059077
Dohad Yellow	1199	5974232	10523	9627927
GCP 105	1155	5800486	10742	9434516
Genesis090	717	3793807	5090	5064157
GG-2	1140	5723599	9791	8963729
GL 769	1119	5794562	8810	7346237
GNG 1292	1166	6027922	9405	8617193
GNG 146	1194	6185962	9542	9005473
GNG 1499	1161	6071303	12251	11065843
GNG 1581	1185	6043342	11439	10380850
GNG 469	1140	5897815	8834	8296755
HatTrick	803	4144563	5266	5142211
HC-1	1130	5870590	8555	7799357
HC-5	1154	5750534	10170	9174000
HK-1	1211	6131442	9399	8081573
HK-2	1122	5919215	9312	8330149
HK-4	1165	6013435	9769	8200148
ICCC 32	973	5117341	4385	4336912
ICCC 37	1151	5792023	11919	10635556
ICCL 81248	1147	6018755	9415	8386573
ICCL 82108	1201	6129619	9602	8798399
ICCL 83105	1021	5450970	3800	3615464
ICCL 83110	1209	6184275	10871	9662263
ICCL 83149	1132	5948100	11005	9819213
ICCL 85222	1134	5685795	12313	10954713
ICCL 87207	1101	5634680	10976	9978520
ICCV 00108	1141	5885022	9251	8183026
ICCV 00305	1152	5959087	9198	8606086
ICCV 03107	1124	6022928	10747	9343855
ICCV 03402	1119	5704683	7951	6826839
ICCV 10	1183	6089885	9708	8788955
ICCV 3	1170	6008826	10334	9482387
ICCV 88202	951	4939386	6002	6466384
ICCV 88516	1093	5867931	9086	8351161
ICCV 89314	1125	5697530	11481	10313249
ICCV 89509	1256	6537536	9034	7999855
ICCV 90201	1178	5971444	7835	7022944
ICCV 91302	1101	5689234	10347	9201484
ICCV 92006	1188	5814161	8742	7810082
ICCV 92069	1102	5680980	10234	9404124
ICCV 92311	942	4849640	6913	7093804
ICCV 92318	896	4812088	4576	4485122
ICCV 92337	908	4733768	3241	3064126
ICCV 92809	748	3931326	8756	8872158
ICCV 92944	974	5148069	8162	8013845
ICCV 93512	870	4485137	4163	4255913
ICCV 93952	905	4571968	4545	4466611
ICCV 93954	541	2669136	5362	5982396
ICCV 93958	1140	5911612	11673	10654229
ICCV 94954	1139	5862263	6271	5792589
ICCV 95311	1134	5839649	10572	9323584
ICCV 95332	1167	5875564	9303	8675157
ICCV 95334	1135	5728120	11062	9689052
ICCV 95418	1115	5581721	10673	9806324
ICCV 95423	1152	5787539	11409	10182531
ICCV 96329	1150	5963020	10890	9477533
ICCV 96836	857	4034924	3553	4340261
ICCV 96970	1102	5730790	10612	9665638
ICCV 97105	970	4927355	3904	3574769
ICCV 97314	1116	5683063	10904	9870835
ILC 3279	874	4598520	8073	7267054
IPCK 02	1142	5764889	9599	8229203
IPCK 2002-29	1218	6159312	10528	9471043
JG 218	1154	5940263	11518	10250830
JG 315	1117	5742133	10232	8928705
JG 6	944	5024773	8716	7628432
JG 62	1210	6188935	6354	6827684
JGG 1	1204	5931859	10475	9488773
KPG 59	1172	5920844	8808	7886430
KWR 108	1220	6043652	11714	10119386
L 550	1189	6041231	10083	8946936
L 551	1174	6059648	8883	8462193
Pant G114	1170	5950369	8308	7621655
PBG 1	1179	5895879	9805	8408442
PBG 5	1139	5806962	9777	8903152
PDG 3	1189	6052482	9387	8816789
PhuleG 0027	1186	6154236	9188	8211501
Phule G12	1219	6247497	9046	8133610
Pistol	786	3894966	5787	6278260
PKV Harita	1182	5991764	11465	10703616
PKV Kabuli 4	1127	5893122	9496	8623510
Pusa 1088	1185	6089599	7555	7003708
Pusa 1103	1167	5996945	8286	7621324
Pusa 1105	1154	5970603	10165	9000915
Pusa 1108	1133	5761281	11235	9789630
Pusa 209	1169	5948869	7963	7294353
Pusa 240	1209	6071237	9665	8887336
Pusa 244	1204	6146462	8902	7815884
Pusa 256	1160	5931436	11316	10404248
Pusa 261	1116	5814396	10119	8726583
Pusa 267	1104	5809214	9668	8413628
Pusa 362	1155	5850627	7734	6817790
Pusa 372	1132	5915666	9625	8771577
Pusa 391	1226	6264209	9426	8802647
Pusa 547	1199	6120707	9519	9357132
Pusa 72	1152	5861308	9799	8934807
Radhey	1124	5804460	11570	10357572
Rajas	1117	5709712	9676	8718628
RAU 52	1233	6238077	9890	8724644
RSG 10	1250	6414799	9851	8941657
RSG 11	1180	5911115	8931	8113315
RSG 2	1154	5941561	8716	8065500
RSG 44	1121	5802004	10460	9672172
RSG 888	1126	5639231	9769	8692412
RSG 896	1187	6204224	12225	10996946
RSG 945	1101	5778542	9433	8736291
RSG 974	1195	6111795	9756	8772198
RSG 991	1183	6029706	10475	9530100
Sadabahar	1164	6034603	9086	8592686
Slasher	788	4112618	5100	5136006
Vaibhav	1151	5787328	9210	8131984
Vishwas	1138	5808652	9508	8556831
WR 315	897	4594713	4501	4597883
Yezin3	717	3670766	8426	8678334
Maximum	1508	6891648	13821	12544967
Minimum	541	2669136	2376	3064126
Average	1096.62	5.61506e+06	8944.44	8.24031e+06

[truncated: 5 more sheets: Supplementary Table 10, Supplementary Table 11, Supplementary Table 12, Supplementary Table 13, Supplementary Table 14]
